# Supplementary material for: Mechanisms Driving Microbial Community Composition in Anaerobic Co-Digestion of Waste-Activated Sewage Sludge
Source: Bioengineering (Basel). 2021 Nov 30;8(12):197. doi: 10.3390/bioengineering8120197 (PMC8699016; doi:10.3390/bioengineering8120197)
Supplement: Supplementary file 1 [file bioengineering-08-00197-s001.zip]

Archive with 1 entries (1 files):
- bioengineering-1482164-supplementary.pdf
